# Supplementary material for: A Tale of Two Solitudes: Loneliness and Anxiety of Family Caregivers Caring in Community Homes and Congregate Care
Source: Int J Environ Res Public Health. 2021 Sep 23;18(19):10010. doi: 10.3390/ijerph181910010 (PMC8508318; doi:10.3390/ijerph181910010)
Supplement: Supplementary file 1 [file ijerph-18-10010-s001.zip]

Archive with 1 entries (1 files):
- ijerph-1353872-supplementary.pdf
